# Supplementary material for: Catostylus tagi (Class: Scyphozoa, Order: Discomedusae, Suborder: Rhizostomida, Family: Catostylidae) life cycle and first insight into its ecology
Source: PeerJ. 2021 Sep 13;9:e12056. doi: 10.7717/peerj.12056 (PMC8445090; doi:10.7717/peerj.12056)
Supplement: Supplemental Information 1 [file peerj-09-12056-s001.csv]

Feed	Ephyra
Rotifer	7
Rotifer	15
Rotifer	9
Rotifer	5
Rotifer	4
Rotifer	5
Rotifer	5
Rotifer	3
Rotifer	10
Rotifer	8
Rotifer	5
Rotifer	2
Rotifer	4
Artemia	8
Artemia	9
Artemia	12
Artemia	5
Artemia	2
Artemia	4
Artemia	8
Artemia	2
Artemia	12
