# Supplementary material for: Catostylus tagi (Class: Scyphozoa, Order: Discomedusae, Suborder: Rhizostomida, Family: Catostylidae) life cycle and first insight into its ecology
Source: PeerJ. 2021 Sep 13;9:e12056. doi: 10.7717/peerj.12056 (PMC8445090; doi:10.7717/peerj.12056)
Supplement: Supplemental Information 3 [file peerj-09-12056-s003.csv]

Temperature	Salinity	Planktonic	PlankSQRT
15	35	136	11.66190379
15	35	160	12.64911064
15	35	16	4
15	35	16	4
15	35	4	2
15	35	16	4
15	35	88	9.38083152
15	35	4	2
15	35	64	8
15	35	112	10.58300524
15	30	160	12.64911064
15	30	160	12.64911064
15	30	160	12.64911064
15	30	160	12.64911064
15	30	88	9.38083152
15	30	160	12.64911064
15	30	160	12.64911064
15	30	4	2
15	30	112	10.58300524
15	30	112	10.58300524
15	30	88	9.38083152
15	30	112	10.58300524
15	30	160	12.64911064
15	30	88	9.38083152
15	30	88	9.38083152
15	30	160	12.64911064
15	30	40	6.32455532
15	30	88	9.38083152
15	25	112	10.58300524
15	25	64	8
15	25	16	4
15	25	4	2
15	25	160	12.64911064
15	25	4	2
15	25	160	12.64911064
15	25	88	9.38083152
15	25	4	2
15	25	160	12.64911064
15	25	16	4
15	25	112	10.58300524
15	25	112	10.58300524
15	25	88	9.38083152
15	25	64	8
15	20	160	12.64911064
15	20	16	4
15	20	160	12.64911064
15	20	112	10.58300524
15	20	112	10.58300524
15	20	112	10.58300524
15	20	88	9.38083152
15	20	4	2
15	20	16	4
15	20	16	4
15	20	4	2
15	20	40	6.32455532
15	20	160	12.64911064
15	20	40	6.32455532
15	20	88	9.38083152
20	35	16	4
20	35	16	4
20	35	4	2
20	35	4	2
20	35	4	2
20	35	4	2
20	35	40	6.32455532
20	35	16	4
20	35	136	11.66190379
20	35	136	11.66190379
20	30	16	4
20	30	112	10.58300524
20	30	112	10.58300524
20	30	40	6.32455532
20	30	88	9.38083152
20	30	136	11.66190379
20	30	4	2
20	30	4	2
20	30	4	2
20	30	64	8
20	30	4	2
20	30	136	11.66190379
20	30	160	12.64911064
20	30	112	10.58300524
20	30	136	11.66190379
20	30	4	2
20	30	88	9.38083152
20	25	88	9.38083152
20	25	64	8
20	25	64	8
20	25	4	2
20	25	4	2
20	25	16	4
20	25	112	10.58300524
20	25	88	9.38083152
20	25	4	2
20	25	88	9.38083152
20	25	160	12.64911064
20	25	16	4
20	25	4	2
20	25	16	4
20	20	4	2
20	20	160	12.64911064
20	20	136	11.66190379
20	20	160	12.64911064
20	20	112	10.58300524
20	20	112	10.58300524
20	20	112	10.58300524
20	20	112	10.58300524
20	20	40	6.32455532
20	20	160	12.64911064
20	20	136	11.66190379
20	20	4	2
20	20	160	12.64911064
20	20	16	4
20	20	88	9.38083152
20	20	4	2
20	20	136	11.66190379
25	35	16	4
25	35	4	2
25	35	4	2
25	35	4	2
25	35	4	2
25	35	4	2
25	35	4	2
25	35	64	8
25	35	4	2
25	35	64	8
25	35	4	2
25	35	4	2
25	35	4	2
25	35	64	8
25	35	4	2
25	35	4	2
25	35	4	2
25	35	4	2
25	30	112	10.58300524
25	30	4	2
25	30	160	12.64911064
25	30	4	2
25	30	4	2
25	30	4	2
25	30	112	10.58300524
25	30	4	2
25	30	112	10.58300524
25	30	4	2
25	30	4	2
25	30	4	2
25	30	40	6.32455532
25	30	88	9.38083152
25	30	4	2
25	30	4	2
25	25	4	2
25	25	64	8
25	25	4	2
25	25	4	2
25	25	4	2
25	25	4	2
25	25	4	2
25	25	4	2
25	25	16	4
25	25	112	10.58300524
25	25	4	2
25	25	4	2
25	25	4	2
25	25	4	2
25	25	4	2
25	25	136	11.66190379
25	20	4	2
25	20	40	6.32455532
25	20	4	2
25	20	4	2
25	20	4	2
25	20	16	4
25	20	4	2
25	20	4	2
25	20	4	2
25	20	4	2
25	20	16	4
25	20	88	9.38083152
25	20	4	2
25	20	160	12.64911064
