# Supplementary material for: Catostylus tagi (Class: Scyphozoa, Order: Discomedusae, Suborder: Rhizostomida, Family: Catostylidae) life cycle and first insight into its ecology
Source: PeerJ. 2021 Sep 13;9:e12056. doi: 10.7717/peerj.12056 (PMC8445090; doi:10.7717/peerj.12056)
Supplement: Supplemental Information 4 [file peerj-09-12056-s004.csv]

Temperature	Feed	Podocyst
15	0	2
15	0	1
15	0	0
15	0	4
15	0	0
15	0	1
15	0	1
15	0	2
15	0	1
15	0	2
15	0	0
15	0	0
15	0	1
15	0	1
15	0	1
15	0	1
15	0	1
15	1	0
15	1	1
15	1	3
15	1	2
15	1	0
15	1	0
15	1	2
15	1	0
15	1	1
15	1	1
15	1	0
15	1	1
15	1	2
15	1	0
15	1	1
15	1	2
15	1	2
15	2	4
15	2	0
15	2	2
15	2	1
15	2	0
15	2	1
15	2	0
15	2	1
15	2	2
15	2	0
15	2	2
15	2	1
15	2	0
15	2	1
15	2	0
15	2	0
15	2	1
15	2	1
20	0	1
20	0	0
20	0	0
20	0	1
20	0	1
20	0	4
20	0	1
20	0	5
20	0	2
20	0	0
20	0	2
20	0	0
20	0	1
20	0	3
20	0	1
20	0	2
20	0	1
20	1	4
20	1	3
20	1	4
20	1	1
20	1	1
20	1	0
20	1	2
20	1	0
20	1	0
20	1	0
20	1	4
20	1	1
20	1	2
20	1	3
20	1	2
20	1	2
20	1	0
20	2	1
20	2	2
20	2	2
20	2	1
20	2	0
20	2	1
20	2	1
20	2	2
20	2	0
20	2	0
20	2	0
20	2	0
20	2	0
20	2	0
20	2	2
20	2	1
20	2	0
20	2	2
