# Supplementary material for: Catostylus tagi (Class: Scyphozoa, Order: Discomedusae, Suborder: Rhizostomida, Family: Catostylidae) life cycle and first insight into its ecology
Source: PeerJ. 2021 Sep 13;9:e12056. doi: 10.7717/peerj.12056 (PMC8445090; doi:10.7717/peerj.12056)
Supplement: Supplemental Information 5 [file peerj-09-12056-s005.csv]

Feed	betstr	str
Rotifer	8	2
Rotifer	4	3
Rotifer	6	2
Rotifer	5	2
Rotifer	5	2
Rotifer	4	1
Rotifer	4	2
Rotifer	6	1
Rotifer	6	10
Rotifer	7	2
Rotifer	8	3
Rotifer	5	1
Rotifer	6	2
Artemia	7	6
Artemia	7	5
Artemia	5	5
Artemia	6	10
Artemia	2	3
Artemia	5	1
Artemia	6	2
Artemia	10	12
Artemia	7	9
Artemia	1	11
