# Supplementary material for: Catostylus tagi (Class: Scyphozoa, Order: Discomedusae, Suborder: Rhizostomida, Family: Catostylidae) life cycle and first insight into its ecology
Source: PeerJ. 2021 Sep 13;9:e12056. doi: 10.7717/peerj.12056 (PMC8445090; doi:10.7717/peerj.12056)
Supplement: Supplemental Information 6 [file peerj-09-12056-s006.csv]

Temperature	Feed	Prestr
15	1	0
15	1	0
15	1	0
15	1	0
15	1	0
15	1	0
15	1	0
15	1	0
15	1	0
15	1	0
15	1	0
15	1	0
15	1	28
15	1	31
15	1	33
15	1	33
15	1	36
15	1	0
15	2	0
15	2	0
15	2	0
15	2	0
15	2	0
15	2	0
15	2	0
15	2	0
15	2	0
15	2	0
15	2	0
15	2	0
15	2	0
15	2	0
15	2	0
15	2	0
15	2	0
15	2	0
20	2	17
20	2	7
20	2	7
20	2	7
20	2	16
20	2	10
20	2	10
20	2	10
20	2	7
20	2	10
20	2	21
20	2	7
20	2	7
20	2	13
20	2	0
20	2	0
20	2	0
20	2	0
20	1	10
20	1	21
20	1	10
20	1	13
20	1	17
20	1	21
20	1	17
20	1	28
20	1	7
20	1	7
20	1	14
20	1	0
20	1	0
20	1	0
20	1	0
20	1	0
20	1	0
20	1	0
15	0	0
15	0	0
15	0	0
15	0	0
15	0	0
15	0	0
15	0	0
15	0	0
15	0	0
15	0	0
15	0	0
15	0	0
15	0	0
15	0	0
15	0	0
15	0	0
15	0	0
15	0	0
20	0	0
20	0	0
20	0	0
20	0	0
20	0	0
20	0	0
20	0	0
20	0	0
20	0	0
20	0	0
20	0	0
20	0	0
20	0	0
20	0	0
20	0	0
20	0	0
20	0	0
20	0	0
